# Supplementary material for: webpic: A flexible web application for collecting distance and count measurements from images
Source: PLoS One. 2018 Apr 2;13(4):e0195184. doi: 10.1371/journal.pone.0195184 (PMC5880364; doi:10.1371/journal.pone.0195184)
Supplement: S1 Table — (CSV) [file pone.0195184.s002.csv]

method	n	image	scale bar	leaf length	leaf width	petiole width	unit
Manual	1	T909	5	53.52	37.81	3.05	mm
Manual	2	T909	5	53.96	38.16	2.91	mm
Manual	3	T909	5	53.4	37.72	2.73	mm
Manual	4	T909	5	54.31	38	2.62	mm
Manual	5	T909	5	54.19	38.41	2.67	mm
Manual	6	T909	5	55.15	38.14	2.93	mm
Manual	7	T909	5	54.84	37.96	2.66	mm
Manual	8	T909	5	54.71	38.25	2.97	mm
Manual	9	T909	5	54.79	38.04	2.71	mm
Manual	10	T909	5	54.43	38.44	2.7	mm
Manual	11	T909	5	55.41	38.41	2.86	mm
Manual	12	T909	5	54.75	38.11	2.67	mm
Manual	13	T909	5	54.52	37.7	3.04	mm
Manual	14	T909	5	54.33	37.71	2.78	mm
Manual	15	T909	5	55.1	38.13	2.62	mm
Manual	16	T909	5	54.19	38.07	2.65	mm
Manual	17	T909	5	55.51	38.06	2.61	mm
Manual	18	T909	5	54.91	38.04	2.68	mm
Manual	19	T909	5	55.02	38.02	2.65	mm
Manual	20	T909	5	54.93	38.27	2.64	mm
Manual	1	T827	5	35.8	28.52	2.12	mm
Manual	2	T827	5	35.98	28.48	2.03	mm
Manual	3	T827	5	36.15	28.41	2	mm
Manual	4	T827	5	35.82	28.72	2.06	mm
Manual	5	T827	5	36	28.23	2.07	mm
Manual	6	T827	5	35.96	28.43	2.01	mm
Manual	7	T827	5	35.93	28.46	2.17	mm
Manual	8	T827	5	35.86	28.4	1.86	mm
Manual	9	T827	5	36.06	28.08	2.06	mm
Manual	10	T827	5	36.04	28.62	2.05	mm
Manual	11	T827	5	36.02	28.42	2.06	mm
Manual	12	T827	5	36.1	28.59	2.09	mm
Manual	13	T827	5	35.84	28.3	2.07	mm
Manual	14	T827	5	35.84	28.24	1.82	mm
Manual	15	T827	5	35.93	28.39	1.95	mm
Manual	16	T827	5	36.01	28.21	1.77	mm
Manual	17	T827	5	36.11	28.23	1.91	mm
Manual	18	T827	5	35.85	28.41	1.91	mm
Manual	19	T827	5	35.88	28.49	1.98	mm
Manual	20	T827	5	35.95	28.35	2.01	mm
Manual	1	X306	5	40.73	14.37	1.47	mm
Manual	2	X306	5	40.4	14.4	1.36	mm
Manual	3	X306	5	41.03	14.2	1.46	mm
Manual	4	X306	5	40.8	14.59	1.31	mm
Manual	5	X306	5	40.99	14.33	1.52	mm
Manual	6	X306	5	40.91	14.47	1.49	mm
Manual	7	X306	5	40.53	14.92	1.5	mm
Manual	8	X306	5	40.58	14.82	1.54	mm
Manual	9	X306	5	40.57	14.44	1.44	mm
Manual	10	X306	5	40.47	14.39	1.58	mm
Manual	11	X306	5	40.5	14.48	1.51	mm
Manual	12	X306	5	40.54	14.36	1.37	mm
Manual	13	X306	5	40.77	14.36	1.47	mm
Manual	14	X306	5	40.6	14.73	1.61	mm
Manual	15	X306	5	41	14.94	1.39	mm
Manual	16	X306	5	40.54	14.69	1.41	mm
Manual	17	X306	5	40.78	14.45	1.29	mm
Manual	18	X306	5	40.74	14.68	1.45	mm
Manual	19	X306	5	40.88	14.28	1.33	mm
Manual	20	X306	5	40.78	14.38	1.33	mm
Manual	1	T907	5	21.74	15.92	0.84	mm
Manual	2	T907	5	21.39	15.75	0.75	mm
Manual	3	T907	5	21.56	15.53	0.66	mm
Manual	4	T907	5	21.43	15.5	0.75	mm
Manual	5	T907	5	21.74	15.58	0.66	mm
Manual	6	T907	5	21.64	15.66	0.9	mm
Manual	7	T907	5	21.69	15.36	0.7	mm
Manual	8	T907	5	21.4	15.85	0.67	mm
Manual	9	T907	5	21.33	15.59	0.77	mm
Manual	10	T907	5	21.49	15.59	0.84	mm
Manual	11	T907	5	21.5	15.75	0.67	mm
Manual	12	T907	5	21.72	15.86	0.74	mm
Manual	13	T907	5	21.71	15.7	0.78	mm
Manual	14	T907	5	21.55	15.74	0.77	mm
Manual	15	T907	5	21.41	15.39	0.83	mm
Manual	16	T907	5	21.42	15.73	0.8	mm
Manual	17	T907	5	21.63	15.73	0.89	mm
Manual	18	T907	5	21.53	15.83	0.7	mm
Manual	19	T907	5	21.64	15.67	0.61	mm
Manual	20	T907	5	21.77	15.72	0.65	mm
Manual	1	T905	5	42.27	26.62	1.64	mm
Manual	2	T905	5	42.61	26.73	1.85	mm
Manual	3	T905	5	43.3	27.01	1.8	mm
Manual	4	T905	5	42.56	26.63	1.62	mm
Manual	5	T905	5	42.24	26.56	1.72	mm
Manual	6	T905	5	42.22	26.75	1.94	mm
Manual	7	T905	5	43.36	26.71	1.86	mm
Manual	8	T905	5	42.26	27.23	1.86	mm
Manual	9	T905	5	42.6	27.15	2	mm
Manual	10	T905	5	42.47	26.91	1.95	mm
Manual	11	T905	5	42.47	26.73	1.8	mm
Manual	12	T905	5	42.35	26.79	1.92	mm
Manual	13	T905	5	42.2	26.89	1.68	mm
Manual	14	T905	5	42.5	26.67	1.69	mm
Manual	15	T905	5	42.26	26.92	1.69	mm
Manual	16	T905	5	42.3	26.68	1.52	mm
Manual	17	T905	5	42.57	26.78	1.71	mm
Manual	18	T905	5	43.08	26.63	1.85	mm
Manual	19	T905	5	42.22	26.74	1.67	mm
Manual	20	T905	5	42.89	26.77	1.79	mm
Photoshop	1	T909	245	2662.357226	1822.079307	123.470644	pixel
Photoshop	2	T909	245.032651	2800.094463	1838.183886	127.393092	pixel
Photoshop	3	T909	246.032518	2835.014286	1834.333939	120.415946	pixel
Photoshop	4	T909	245.032651	2797.035037	1822.053786	114.21471	pixel
Photoshop	5	T909	248.07257	2803.139847	1824.070174	116.211015	pixel
Photoshop	6	T909	248.098771	2763.095728	1833.157113	115.212847	pixel
Photoshop	7	T909	247.002024	2760.234773	1822.027442	124.402572	pixel
Photoshop	8	T909	247.008097	2762.452534	1838.088137	116.211015	pixel
Photoshop	9	T909	247.002024	2804.16048	1830.069944	120.066648	pixel
Photoshop	10	T909	244.008197	2830.101765	1830.132236	114.337221	pixel
Photoshop	11	T909	247.002024	2772.26045	1827.017515	120.813906	pixel
Photoshop	12	T909	243.074063	2712.955584	1834.022083	128.249756	pixel
Photoshop	13	T909	246.032518	2784.071838	1831.039322	108.166538	pixel
Photoshop	14	T909	246.018292	2769.058504	1831.004369	114.157786	pixel
Photoshop	15	T909	248.008064	2816.071022	1836.108929	114.157786	pixel
Photoshop	16	T909	246.032518	2850.056842	1840.156515	114.157786	pixel
Photoshop	17	T909	248.008064	2886.038981	1828.088619	115.212847	pixel
Photoshop	18	T909	246.018292	2852.137444	1834.017448	110.290525	pixel
Photoshop	19	T909	249.002008	2831.093428	1830.009836	118.067777	pixel
Photoshop	20	T909	246.002033	2826.192669	1828.070021	116.068945	pixel
Photoshop	1	T827	386.005181	2742.474248	2158.112138	106.004717	pixel
Photoshop	2	T827	386.005181	2760.052355	2164	115	pixel
Photoshop	3	T827	387	2745.223124	2165.000231	109.004587	pixel
Photoshop	4	T827	382	2752.235455	2161.083525	117.004273	pixel
Photoshop	5	T827	385.001299	2748.174849	2161.023137	116.00431	pixel
Photoshop	6	T827	387.005168	2742.493026	2161.018741	116.038787	pixel
Photoshop	7	T827	384.046872	2746.591524	2159.003705	112	pixel
Photoshop	8	T827	384.005208	2760.197276	2160.028009	112.004464	pixel
Photoshop	9	T827	386.011658	2736.175616	2158.018767	106.004717	pixel
Photoshop	10	T827	385.001299	2749.57033	2161.008329	114.004386	pixel
Photoshop	11	T827	385.001299	2742.105031	2154.252771	114.109596	pixel
Photoshop	12	T827	387.046509	2748.654944	2158	114.017543	pixel
Photoshop	13	T827	388.046389	2750.035636	2152.10246	105.042848	pixel
Photoshop	14	T827	387.046509	2742.321644	2158.018767	108.041659	pixel
Photoshop	15	T827	387.011628	2748.419182	2164.008318	124	pixel
Photoshop	16	T827	388.005155	2742.455834	2161	119.037809	pixel
Photoshop	17	T827	385.063631	2756.743006	2158.156621	112.017856	pixel
Photoshop	18	T827	386.020725	2752.994733	2161.168665	111.040533	pixel
Photoshop	19	T827	384.020833	2745.867076	2162	112.071406	pixel
Photoshop	20	T827	386.005181	2738.747889	2158.133453	108.018517	pixel
Photoshop	1	X306	251.03187	2087.778245	710.592007	49.091751	pixel
Photoshop	2	X306	251.017928	2110.333149	714.226855	44.181444	pixel
Photoshop	3	X306	251.097591	2144.382895	716.006285	52.038447	pixel
Photoshop	4	X306	251.127458	2111.09545	714.510322	53.150729	pixel
Photoshop	5	X306	250.008	2125.468654	709.002821	54.009258	pixel
Photoshop	6	X306	250.031998	2116.19139	709.186153	52.153619	pixel
Photoshop	7	X306	250.127967	2127.218842	711.011252	50.159745	pixel
Photoshop	8	X306	252.007936	2072.116068	710.017605	48.093659	pixel
Photoshop	9	X306	252.017857	2110.228661	709.158656	52.009614	pixel
Photoshop	10	X306	250.008	2110.228661	712.034409	52.009614	pixel
Photoshop	11	X306	251.017928	2123.221138	710.180259	48.093659	pixel
Photoshop	12	X306	252.071418	2125.025176	712.070221	47.042534	pixel
Photoshop	13	X306	251.007968	2136.316924	708.085447	47	pixel
Photoshop	14	X306	252.097203	2112.331887	705.011347	49.010203	pixel
Photoshop	15	X306	251.071703	2101.100664	710.101401	50.159745	pixel
Photoshop	16	X306	250.049995	2101.338859	709.05712	49.091751	pixel
Photoshop	17	X306	251.03187	2122.325611	709	48.041649	pixel
Photoshop	18	X306	251.03187	2083.176421	710.045069	49.040799	pixel
Photoshop	19	X306	253.071136	2111.160818	714.002801	51.088159	pixel
Photoshop	20	X306	249.050196	2116.225177	710.000704	50	pixel
Photoshop	1	T907	456.985777	1898.16464	1364.036656	70.114193	pixel
Photoshop	2	T907	457.121428	1933.025866	1373.30623	52.038447	pixel
Photoshop	3	T907	458.050216	1941.174129	1381.08146	65.069194	pixel
Photoshop	4	T907	458.11898	1930.103624	1357.094322	64.498062	pixel
Photoshop	5	T907	455.271348	1930.188851	1354.001477	63.198101	pixel
Photoshop	6	T907	458.263025	1935.202573	1354.009232	66.272166	pixel
Photoshop	7	T907	458.263025	1929.188949	1361.005878	65	pixel
Photoshop	8	T907	459.116543	1933.161659	1351.053293	62.008064	pixel
Photoshop	9	T907	457.052513	1933.12519	1353.036954	65.069194	pixel
Photoshop	10	T907	459.260275	1928.175303	1366.005857	68.264193	pixel
Photoshop	11	T907	460.04565	1933.103463	1364.423688	74.027022	pixel
Photoshop	12	T907	456.195134	1932.037267	1362.211437	66	pixel
Photoshop	13	T907	457.121428	1938.066046	1360.094114	62.008064	pixel
Photoshop	14	T907	455.271348	1933.264855	1356.023599	65.007692	pixel
Photoshop	15	T907	456.123887	1934.174759	1362.03671	62	pixel
Photoshop	16	T907	456.985777	1935.037209	1354.036927	64.124878	pixel
Photoshop	17	T907	459.116543	1938.188071	1356.013274	66.030296	pixel
Photoshop	18	T907	460.114116	1933.188558	1356.003319	69.007246	pixel
Photoshop	19	T907	460.184746	1938.188071	1356.147485	69.115845	pixel
Photoshop	20	T907	458.917204	1933.17485	1359.194614	66	pixel
Photoshop	1	T905	378.91028	3453.279601	2040.141172	84.005952	pixel
Photoshop	2	T905	384.525682	3376.82484	2023.002224	84.095184	pixel
Photoshop	3	T905	385.752511	3442.571277	2022	69.028979	pixel
Photoshop	4	T905	385.188266	3454.225383	2008.008964	84.095184	pixel
Photoshop	5	T905	384.880501	3476.217628	2008.002241	63	pixel
Photoshop	6	T905	382.099463	3428.798623	2004.003992	77	pixel
Photoshop	7	T905	386.400052	3444.976052	2011.194918	76.059187	pixel
Photoshop	8	T905	384.011719	3488.161263	2023.747514	70	pixel
Photoshop	9	T905	385.875628	3490.784439	2008.000996	75.006666	pixel
Photoshop	10	T905	383.30797	3441.125397	2016.223202	86.023253	pixel
Photoshop	11	T905	384.301965	3445.422616	2008.080676	87.14356	pixel
Photoshop	12	T905	386.290046	3445.175757	2013.438104	69.065187	pixel
Photoshop	13	T905	386.290046	3468.810891	2013.002235	81	pixel
Photoshop	14	T905	386.745394	3460.629423	2013.055886	82	pixel
Photoshop	15	T905	380.006579	3420.959076	2010.080595	75.006666	pixel
Photoshop	16	T905	384.525682	3446.837971	2010.035821	80.024996	pixel
Photoshop	17	T905	380.55223	3452.973791	2007.020179	76.026311	pixel
Photoshop	18	T905	384.759665	3436.931189	2002.099898	78.025637	pixel
Photoshop	19	T905	384.088531	3444.838458	1996.256497	82.024387	pixel
Photoshop	20	T905	384.525682	3438.71255	2006.003988	80	pixel
webpic	1	T827	49.01020302	350.0914166	275.0290894	13	pixel
webpic	2	T827	49	351.0512783	274.0072992	13	pixel
webpic	3	T827	49.01020302	350.069993	276.028984	15	pixel
webpic	4	T827	49	349.0128937	274	15	pixel
webpic	5	T827	49.01020302	351.1723224	275.0163631	13.03840481	pixel
webpic	6	T827	49.01020302	349.1160266	275.0163631	14	pixel
webpic	7	T827	49	351.0512783	275.0163631	14	pixel
webpic	8	T827	49	350.0514248	274.0018248	13.03840481	pixel
webpic	9	T827	49	350.069993	275.0072726	14.03566885	pixel
webpic	10	T827	49.01020302	350.0357125	276.028984	11	pixel
webpic	11	T827	49	352.1718331	276.1159177	14.14213562	pixel
webpic	12	T827	49.01020302	351.1723224	275.116339	14.14213562	pixel
webpic	13	T827	49	351.2050683	275.0654468	14.03566885	pixel
webpic	14	T827	49	350.0228564	275.0018182	13.03840481	pixel
webpic	15	T827	49.01020302	351.1153657	275.0163631	15.03329638	pixel
webpic	16	T827	49.01020302	351.4114398	276.1467001	14.03566885	pixel
webpic	17	T827	49.01020302	350.0128569	276.0072463	14	pixel
webpic	18	T827	49.01020302	351.0697936	275.0072726	13.03840481	pixel
webpic	19	T827	49.01020302	350.0128569	275.0454508	14	pixel
webpic	20	T827	49	350.0357125	275.0163631	14.03566885	pixel
webpic	1	T905	32.14031736	286.1118662	172.2353042	7	pixel
webpic	2	T905	32.24903099	291.1099449	172.2353042	6	pixel
webpic	3	T905	33.13608305	289.1107054	172.2353042	6	pixel
webpic	4	T905	32.24903099	286.1415734	172.2353042	7.071067812	pixel
webpic	5	T905	32.24903099	279.1791539	172.2904524	8	pixel
webpic	6	T905	32.14031736	279.1791539	172.185946	7	pixel
webpic	7	T905	33.13608305	286.1118662	172.185946	7	pixel
webpic	8	T905	32.24903099	281.1778796	172.185946	7	pixel
webpic	9	T905	32.24903099	284.1425698	172.185946	6	pixel
webpic	10	T905	32.24903099	288.0850569	172.1423829	7	pixel
webpic	11	T905	32.24903099	286.1415734	172.1046193	7	pixel
webpic	12	T905	32.24903099	286.1415734	172.185946	6	pixel
webpic	13	T905	32.14031736	283.1430734	171.1052308	6	pixel
webpic	14	T905	32.24903099	284.1425698	172.185946	7	pixel
webpic	15	T905	32.14031736	287.1410803	172.2353042	7	pixel
webpic	16	T905	32.14031736	283.1430734	172.185946	7.071067812	pixel
webpic	17	T905	32.24903099	285.1122586	171.2366783	6	pixel
webpic	18	T905	32.24903099	282.1134524	172.185946	7	pixel
webpic	19	T905	32.14031736	282.1134524	172.185946	6	pixel
webpic	20	T905	32.24903099	283.1430734	172.2353042	7	pixel
webpic	1	T907	58.13776741	250.0979808	175.0257124	7	pixel
webpic	2	T907	58.13776741	253.0968194	172.0116275	7	pixel
webpic	3	T907	58.13776741	249.1625975	172.0116275	7.071067812	pixel
webpic	4	T907	58.13776741	250.0979808	171.1052308	7	pixel
webpic	5	T907	57.14017851	250.0979808	170.0264685	11.04536102	pixel
webpic	6	T907	58.13776741	250.0979808	173.0115603	9	pixel
webpic	7	T907	59.13543777	249.1625975	174.0718243	11	pixel
webpic	8	T907	58.13776741	246.0995733	173.0260096	8	pixel
webpic	9	T907	57.14017851	249.1625975	173.0115603	8.062257748	pixel
webpic	10	T907	58.13776741	250.1279672	172.002907	8	pixel
webpic	11	T907	58.13776741	249.0983741	171.0116955	10.04987562	pixel
webpic	12	T907	58.13776741	249.1284809	173.0028901	9	pixel
webpic	13	T907	58.13776741	247.0991704	175.0114282	10	pixel
webpic	14	T907	58.13776741	249.1284809	171.0467772	8	pixel
webpic	15	T907	58.13776741	249.0501957	171.0263138	8	pixel
webpic	16	T907	58.13776741	248.201531	171.0467772	9.055385138	pixel
webpic	17	T907	58.13776741	250.0979808	173.0260096	10	pixel
webpic	18	T907	58.13776741	249.1284809	172.002907	9	pixel
webpic	19	T907	58.21511831	247.0991704	174.0028735	9	pixel
webpic	20	T907	58.21511831	249.0983741	173.0260096	7	pixel
webpic	1	T909	31	362.0345287	234.0021367	14.31782106	pixel
webpic	2	T909	31	356.0351106	235.0021276	16.03121954	pixel
webpic	3	T909	31	353.035409	235.0191482	15.13274595	pixel
webpic	4	T909	31	356.0351106	236.019067	15.03329638	pixel
webpic	5	T909	31	352.0511326	235	17	pixel
webpic	6	T909	31	349.0916785	233	19.10497317	pixel
webpic	7	T909	31	353.0226622	234.0021367	14.03566885	pixel
webpic	8	T909	32.01562119	350.1156952	234.0341855	16.1245155	pixel
webpic	9	T909	31	359.0682386	233.0085835	14.14213562	pixel
webpic	10	T909	31	350.0514248	235.0021276	15.03329638	pixel
webpic	11	T909	31	359.0682386	235.1722773	14.03566885	pixel
webpic	12	T909	31	351.0911563	233.0021459	16.1245155	pixel
webpic	13	T909	31	355.0352095	234.0341855	13.03840481	pixel
webpic	14	T909	31	349.0358148	235.0085105	16.1245155	pixel
webpic	15	T909	31	353.0906399	235.0340401	16.03121954	pixel
webpic	16	T909	31.01612484	349.0515721	235.0085105	16.2788206	pixel
webpic	17	T909	31	350.069993	233.0021459	15.29705854	pixel
webpic	18	T909	31	351.1424212	235.0021276	15.13274595	pixel
webpic	19	T909	31	352.0908974	235.0531855	15.13274595	pixel
webpic	20	T909	31	356.0505582	236.0762589	15.03329638	pixel
webpic	1	X306	31.01612484	262.1545346	90.13878189	7.071067812	pixel
webpic	2	X306	32.01562119	262.1545346	90.13878189	7	pixel
webpic	3	X306	32.01562119	263.1900454	91.08786966	7.071067812	pixel
webpic	4	X306	32.01562119	263.1900454	92.13576938	7	pixel
webpic	5	X306	31.01612484	262.1545346	90.08884504	8	pixel
webpic	6	X306	32.01562119	262.1907702	90.13878189	6	pixel
webpic	7	X306	31.01612484	262.1907702	91.08786966	6	pixel
webpic	8	X306	31.01612484	263.1900454	90.08884504	7	pixel
webpic	9	X306	31.01612484	263.1900454	91.13725912	6	pixel
webpic	10	X306	31.01612484	263.2299375	90.13878189	7.071067812	pixel
webpic	11	X306	32.01562119	262.1545346	90.02221948	7.071067812	pixel
webpic	12	X306	31.01612484	263.1900454	90.13878189	5	pixel
webpic	13	X306	31.01612484	264.1893261	90.08884504	6	pixel
webpic	14	X306	32.01562119	263.1900454	90.08884504	6	pixel
webpic	15	X306	32.06243908	264.1893261	90.19977827	7	pixel
webpic	16	X306	31.01612484	264.1893261	90.27181177	6	pixel
webpic	17	X306	31.01612484	263.1539473	91.13725912	7	pixel
webpic	18	X306	31.01612484	263.1900454	91.08786966	6	pixel
webpic	19	X306	32.01562119	263.1900454	91.19758769	6	pixel
webpic	20	X306	32.01562119	262.1907702	90.13878189	7	pixel
