# Supplementary material for: webpic: A flexible web application for collecting distance and count measurements from images
Source: PLoS One. 2018 Apr 2;13(4):e0195184. doi: 10.1371/journal.pone.0195184 (PMC5880364; doi:10.1371/journal.pone.0195184)
Supplement: S2 Table — Table includes the difference in the observed means, the lower and upper bounds of the 95% confidence interval, and the p-value adjusted for multiple comparisons. (CSV) [file pone.0195184.s003.csv]

variable	image	method	diff	lwr	upr	p.adj
leaf length	T827	Photoshop-Manual	-0.344	-0.4446	-0.2435	0
leaf length	T827	webpic-Manual	-0.1955	-0.2961	-0.095	1e-04
leaf length	T827	webpic-Photoshop	0.1485	0.048	0.249	0.0022
leaf length	T905	Photoshop-Manual	2.3415	2.028	2.6549	0
leaf length	T905	webpic-Manual	1.5194	1.206	1.8328	0
leaf length	T905	webpic-Photoshop	-0.8221	-1.1355	-0.5086	0
leaf length	T907	Photoshop-Manual	-0.4671	-0.5843	-0.3498	0
leaf length	T907	webpic-Manual	-0.1146	-0.2319	0.0026	0.0566
leaf length	T907	webpic-Photoshop	0.3524	0.2352	0.4697	0
leaf length	T909	Photoshop-Manual	2.1419	1.5378	2.7461	0
leaf length	T909	webpic-Manual	2.2965	1.6924	2.9006	0
leaf length	T909	webpic-Photoshop	0.1546	-0.4496	0.7587	0.8122
leaf length	X306	Photoshop-Manual	1.3729	1.0054	1.7405	0
leaf length	X306	webpic-Manual	1.0893	0.7217	1.4569	0
leaf length	X306	webpic-Photoshop	-0.2836	-0.6512	0.0839	0.1607
leaf width	T827	Photoshop-Manual	-0.4056	-0.4969	-0.3142	0
leaf width	T827	webpic-Manual	-0.3273	-0.4186	-0.2359	0
leaf width	T827	webpic-Photoshop	0.0783	-0.013	0.1697	0.1068
leaf width	T905	Photoshop-Manual	-0.6042	-0.7644	-0.4441	0
leaf width	T905	webpic-Manual	-0.1567	-0.3169	0.0035	0.0564
leaf width	T905	webpic-Photoshop	0.4475	0.2873	0.6077	0
leaf width	T907	Photoshop-Manual	-0.8208	-0.9165	-0.7251	0
leaf width	T907	webpic-Manual	-0.828	-0.9237	-0.7323	0
leaf width	T907	webpic-Photoshop	-0.0072	-0.1029	0.0885	0.982
leaf width	T909	Photoshop-Manual	-0.9186	-1.1251	-0.7122	0
leaf width	T909	webpic-Manual	-0.3069	-0.5133	-0.1004	0.002
leaf width	T909	webpic-Photoshop	0.6117	0.4053	0.8182	0
leaf width	X306	Photoshop-Manual	-0.3571	-0.5035	-0.2107	0
leaf width	X306	webpic-Manual	-0.1265	-0.2729	0.0199	0.1032
leaf width	X306	webpic-Photoshop	0.2306	0.0842	0.377	0.0011
petiole width	T827	Photoshop-Manual	-0.5415	-0.6087	-0.4744	0
petiole width	T827	webpic-Manual	-0.5991	-0.6662	-0.5319	0
petiole width	T827	webpic-Photoshop	-0.0576	-0.1247	0.0096	0.1069
petiole width	T905	Photoshop-Manual	-0.7636	-0.8415	-0.6857	0
petiole width	T905	webpic-Manual	-0.7398	-0.8176	-0.6619	0
petiole width	T905	webpic-Photoshop	0.0238	-0.0541	0.1017	0.7434
petiole width	T907	Photoshop-Manual	-0.0366	-0.1017	0.0284	0.3713
petiole width	T907	webpic-Manual	-0.0076	-0.0727	0.0574	0.9573
petiole width	T907	webpic-Photoshop	0.029	-0.036	0.094	0.5345
petiole width	T909	Photoshop-Manual	-0.3714	-0.4937	-0.249	0
petiole width	T909	webpic-Manual	-0.2763	-0.3987	-0.154	0
petiole width	T909	webpic-Photoshop	0.095	-0.0273	0.2174	0.1571
petiole width	X306	Photoshop-Manual	-0.4499	-0.5162	-0.3837	0
petiole width	X306	webpic-Manual	-0.3985	-0.4647	-0.3323	0
petiole width	X306	webpic-Photoshop	0.0514	-0.0148	0.1177	0.1572
