# Supplementary material for: webpic: A flexible web application for collecting distance and count measurements from images
Source: PLoS One. 2018 Apr 2;13(4):e0195184. doi: 10.1371/journal.pone.0195184 (PMC5880364; doi:10.1371/journal.pone.0195184)
Supplement: S1 Appendix — (R) [file pone.0195184.s004.R]

library(plyr)
library(reshape)
library(ggplot2)
library(cowplot)

master <- read.csv("S1_Table.csv", header = T, stringsAsFactors = F, check.names = F)

master.melt <- melt(master[, c("method", "image", "scale bar", "leaf length", "leaf width", "petiole width")], id.vars = c("method", "image"))

# calculate the coefficient of variation for each measurement for each method
coef.var <- ddply(master.melt, .(method, image, variable), function(x){
  c(CV = 100*sd(x$value)/mean(x$value)) # standard deviation, mean, and coefficient of variation
})

# dummy data to plot empty space in Figure 4b for coefficient of variation of manual method (scale bar)
coef.var[coef.var == 0] <- NA

# Figure 4a
fig4a <- ggplot(subset(coef.var, CV > 0)) +
  geom_boxplot(aes(x = method, y = CV, fill = method), outlier.color = "gray") +
  scale_fill_manual(values = c("#fff7bc", "#fec44f", "#d95f0e")) +
  ylab("Coefficient of\nvariation (%)") +
  xlab("Data collection method") +
  guides(fill = FALSE) +
  theme_bw() +
  theme(panel.grid = element_blank())

# Figure 4b
fig4b <- ggplot(coef.var) +
  geom_bar(aes(x = image, y = CV, fill = method), color = "black", stat = "identity", position = position_dodge()) +
  scale_fill_manual(values = c("#fff7bc", "#fec44f", "#d95f0e"), guide = guide_legend("Data collection method")) +
  ylab("Coefficient of\nvariation (%)") +
  xlab("Specimen number") +
  facet_wrap(~ variable, scales = "free") +
  theme_bw() +
  theme(legend.position = "bottom")

# Figure 4
fig4 <- plot_grid(fig4a, fig4b, labels = c("A", "B"), nrow = 2, rel_heights = c(.55, 1), scale = 0.95)
#ggsave("Fig4.eps", fig4, height = 7, width = 6, device = "eps")

# remove rows with no coefficient of variation for Kruskal-Wallis rank sum test
coef.aov <- subset(coef.var, CV > 0)
coef.aov$method <- factor(coef.aov$method)

# Kruskal-Wallis rank sum test
kruskal.test(CV ~ method, data = coef.aov)

# scale pixels to mm
to.scale <- subset(master, unit == "pixel")
to.scale[, c("scale bar", "leaf length", "leaf width", "petiole width")] <- 5 * to.scale[, c("scale bar", "leaf length", "leaf width", "petiole width")]/to.scale$`scale bar`

master.scaled <- rbind(subset(master, unit != "pixel"), to.scale)
master.scaled <- melt(master.scaled, id.vars = c("method", "n", "image", "unit", "scale bar"))

# function to generate significance brackets for Figure 5
plotSegs <- function(dat, x, y, free.y = NA, significance = 0.05, spacing.segs = 1, spacing.text = 2, notch.length = 1){
  
  # range.y defaults to range of data (free.y = NA) - good for facet scales free_y
  # else, provide a range
  range.y <- ifelse(is.numeric(free.y), free.y, diff(range(dat[, y])))
  
  # x groupings
  # these need to be in the order that they are being plotted
  # be aware of changes in factor levels
  x.values <- levels(as.factor(dat[, x]))
  
  # create grid of x endpoints
  segs <- expand.grid(x = length(x.values):1, xend = 1:length(x.values))
  segs <- segs[order(segs$xend - segs$x), ]
  segs <- segs[segs$x < segs$xend, ]
  
  # run test and identify significant differences
  a <- aov(as.formula(paste(y, x, sep = " ~ ")), data = dat)
  b <- round(TukeyHSD(a)[[1]], 4)
  b <- data.frame(do.call(rbind, strsplit(row.names(b), "-")), b)
  b$X1 <- match(b$X1, x.values)
  b$X2 <- match(b$X2, x.values)
  
  segs <- rbind(merge(segs, b, by.x = c("x", "xend"), by.y = c("X2", "X1"), sort = F), merge(segs, b, by.x = c("x", "xend"), by.y = c("X1", "X2"), sort = F))
  
  segs$signif <- segs$p.adj < significance
  
  # remove non-significant rows
  segs <- subset(segs, signif)
  
  if(nrow(segs) == 0){
    print("No significant pairings.")
    return(NULL)
  }
  
  # add offset factor as multiples of 10% percent of y range
  y.offset <- 1:nrow(segs) * spacing.segs * range.y * .1
  segs$yend <- segs$y <- max(dat[, y]) + y.offset
  
  # add x and y position for significance asterisk
  segs$mid <- (segs$x + segs$xend)/2
  segs$text <- segs$y + (spacing.text * range.y * .1)
  
  # add notch marks
  segs <- adply(segs, 1, function(seg){
    notches <- data.frame(x = c(seg$x, seg$xend), xend = c(seg$x, seg$xend))
    notches$y <- seg$y - (notch.length * range.y * .1)
    notches$yend <- seg$y
    merge(seg, notches, all = T)
  })
  
  segs
}

master.scaled.segs <- ddply(master.scaled, .(variable, image), function(x){
  plotSegs(x, "method", "value", spacing.segs = 1, spacing.text = .1, notch.length = .1)
})

# Figure 5
fig5 <- ggplot(master.scaled) +
  geom_boxplot(aes(x = method, y = value, fill = method), outlier.color = "gray") +
  geom_segment(data = master.scaled.segs, aes(x = x, y = y, xend = xend, yend = yend), lineend = "square") +
  geom_text(data = master.scaled.segs, aes(x = mid, y = text), label = "*") +
  scale_fill_manual(values = c("#fff7bc", "#fec44f", "#d95f0e"), guide = guide_legend("Data collection method")) +
  facet_wrap(~ variable + image, scales = "free", ncol = 5) +
  ylab("Measurement (mm)") +
  xlab("Data collection method") +
  theme(legend.position = "none")
#ggsave("Fig5.eps", fig5, height = 9, width = 15, device = "eps")

# Table S2
s2 <- ddply(master.scaled, .(variable, image), function(x){
  a <- aov(value ~ method, data = x)
  b <- round(TukeyHSD(a)[[1]], 4)
  data.frame(method = row.names(b), b)
})
#write.csv(s2, "S2_Table.csv", row.names = F)
